# Supplementary material for: Green Synthesis: The Antibacterial and Photocatalytic Potential of Silver Nanoparticles Using Extract of Teucrium stocksianum
Source: Nanomaterials (Basel). 2023 Apr 12;13(8):1343. doi: 10.3390/nano13081343 (PMC10145101; doi:10.3390/nano13081343)
Supplement: Supplementary file 1 [file nanomaterials-13-01343-s001.zip]

Archive with 1 entries (1 files):
- nanomaterials-2290697-supplementary.pdf
